# Supplementary material for: Helicate versus Mesocate in Quadruple-Stranded Lanthanide Cages: A Computational Insight
Source: Int J Mol Sci. 2022 Sep 13;23(18):10619. doi: 10.3390/ijms231810619 (PMC9504305; doi:10.3390/ijms231810619)
Supplement: Supplementary file 1 [file ijms-23-10619-s001.zip]

Archive with 1 entries (1 files):
- ijms-1914617-supplementary.pdf
